# Supplementary material for: Identifying Long Non-coding RNA of Prostate Cancer Associated With Radioresponse by Comprehensive Bioinformatics Analysis
Source: Front Oncol. 2020 Apr 7;10:498. doi: 10.3389/fonc.2020.00498 (PMC7154134; doi:10.3389/fonc.2020.00498)
Supplement: Supplementary file 3 [file Table_3.XLSX]

## Sheet: 工作表1
Supplementary Table 3. The differentially expressed lncRNAs between CR group and non-CR group (non-CR compared with CR). FC = fold change, FDR = false discovery rate.
lncRNA	logFC	FDR
LINC01060	-5.54546	5.24778e-08
LINC02259	-4.75447	1.91649e-06
LINC00919	-8.06583	4.08879e-05
LINC02010	-7.60471	5.42597e-05
LINC02531	4.60976	0.000209375
LINC01606	-4.45588	0.000246776
MIR137HG	4.41339	0.000287144
PTPRG-AS1	2.50954	0.000355955
CASC19	-3.69728	0.000377009
LINC02120	-2.94558	0.000443133
LINC01187	3.78845	0.000535914
LINC02512	-3.60906	0.000563394
LINC01443	-2.93373	0.000704024
CASC11	-2.1938	0.000788458
DBET	2.85029	0.00102159
IL12A-AS1	2.56313	0.00123845
LINC02163	-3.59075	0.00130565
LINC01436	2.49538	0.00227116
SENCR	-1.71244	0.00244512
LINC00907	-1.61946	0.00327108
CASC9	2.88782	0.00345678
EVX1-AS	1.44473	0.00351543
LINC02197	-2.47982	0.0035927
LINC01271	-1.4526	0.00364797
MIR210HG	1.15162	0.00456323
LINC00470	-2.32637	0.00553893
PCAT1	-1.4493	0.00557834
LINC02593	1.40375	0.00578128
LINC02475	-2.94152	0.00735318
GAU1	-1.76123	0.00862191
ERVH48-1	-1.69978	0.00866328
LINC00923	-1.68594	0.00936437
LINC01572	1.06857	0.0110909
LINC01088	-1.72071	0.0111514
LINC01270	-1.17165	0.011665
LINC01979	-1.30528	0.0118113
LINC02073	-1.49163	0.0124134
LINC01619	-1.26672	0.0131447
CLSTN2-AS1	2.65984	0.0134078
MIR222HG	1.27427	0.0139927
MIR1-1HG	2.38427	0.0147855
IFT74-AS1	1.98319	0.0148686
LINC01600	1.00457	0.015479
LINC01549	1.13915	0.015609
LINC01456	-2.87038	0.0156878
LINC02412	1.20915	0.0173564
DLG3-AS1	-1.05129	0.0186357
FIRRE	-1.52982	0.0194147
LINC01727	1.54663	0.019647
LINC02006	1.13186	0.0205835
GACAT2	-2.09107	0.0277152
PLAC4	-1.40077	0.0279247
LINC00887	-1.17364	0.028044
LINC01694	-1.46263	0.0283261
HOXB-AS3	-1.62073	0.0305328
PCAT4	-1.81629	0.0328096
LINC00482	-1.0712	0.0333425
AATBC	-1.09629	0.0351174
LINC01322	-2.31478	0.0353833
LINC00861	-1.04273	0.0364478
LINC02542	1.19482	0.0383496
LINC01594	1.18805	0.0385599
BHLHE40-AS1	-1.01674	0.0407194
LINC01762	-1.12488	0.0460221
LINC01139	-1.27118	0.0496519
