# Supplementary material for: Identifying Long Non-coding RNA of Prostate Cancer Associated With Radioresponse by Comprehensive Bioinformatics Analysis
Source: Front Oncol. 2020 Apr 7;10:498. doi: 10.3389/fonc.2020.00498 (PMC7154134; doi:10.3389/fonc.2020.00498)
Supplement: Supplementary file 4 [file Table_4.XLSX]

## Sheet: 工作表1
Supplementary Table 4. The differentially expressed PCGs between CR group and non-CR group (non-CR compared with CR). PCG = protein-coding gene, FC = fold change, FDR = false discovery rate.
PCG	logFC	FDR
KLHL1	-8.32069	1.97003e-08
PON1	-5.36964	3.96197e-08
SCGB1A1	4.9409	7.67096e-07
GFAP	-3.60229	1.04133e-06
NKX2-5	5.65705	4.0426e-06
SLC22A10	-3.64951	4.73773e-06
NNAT	3.0669	6.59597e-06
CLDN4	1.23418	7.04531e-06
MAGEA3	-5.91923	7.4197e-06
GPR88	3.56237	7.9444e-06
SYT4	-4.94482	8.39542e-06
RALYL	-3.95943	1.05145e-05
SCN1A	-4.75584	1.15562e-05
SLC30A8	4.3556	1.23151e-05
UGT2B17	-4.19174	1.55567e-05
AARD	2.37832	1.67862e-05
HOXA1	2.76454	2.4217e-05
GRP	3.85995	2.98437e-05
LIPF	10.4468	3.02456e-05
LGALS16	-8.31424	3.18581e-05
CALHM3	5.01252	3.41204e-05
POMZP3	1.11042	3.65876e-05
COL9A1	3.26435	4.52355e-05
MUCL1	-2.87679	4.96741e-05
ACY3	4.51816	5.13435e-05
CLNK	-2.4659	6.94586e-05
MUC5B	-2.79138	7.05937e-05
PPP2R2C	-1.14439	7.25924e-05
PDE6H	-6.13923	8.06166e-05
KIAA1549L	-2.92043	8.8064e-05
OR10P1	6.26467	9.56241e-05
MS4A15	-3.61541	0.000101635
CCNA1	-2.51577	0.000108199
CDH17	-3.13492	0.000113484
PTPRR	-2.98402	0.000125189
KRTAP26-1	-4.95238	0.000155141
MSLN	2.676	0.000175669
ADM	1.38537	0.000197453
ATF3	1.83459	0.000219287
MUC6	-4.01714	0.000222927
CHRM2	5.08979	0.000223213
SI	-3.12482	0.000223705
CLEC4M	-3.34592	0.000234835
METTL21C	4.59111	0.00023499
JUND	1.02105	0.000249393
CNKSR2	-1.54047	0.000254539
PCDH11Y	-2.23147	0.000269323
SCGB3A1	2.9876	0.000281787
ENTPD8	1.7979	0.000287897
KCNJ6	-2.66643	0.000300411
POTEC	-4.8862	0.000329919
PCDH9	-2.06202	0.000357993
POU6F2	2.64046	0.00036333
GADD45B	1.34186	0.000364419
CCL20	1.82478	0.000378108
FER1L6	-2.90805	0.000378717
VWA5B1	-3.66986	0.000386448
FAM135B	-2.81974	0.000399451
PLA2G4D	2.467	0.00040625
TMEM238L	2.49125	0.000407773
FOSB	2.35894	0.000422193
ART3	-2.86447	0.000441112
TMEM74B	-1.62391	0.000480217
PLAT	1.99721	0.000482815
TLX1	-2.98779	0.000494739
LIPJ	2.83908	0.000514947
ATP6V0A4	2.59567	0.000526493
MROH2A	3.34116	0.000538939
HS3ST6	3.01746	0.000631951
FGFR2	-2.25115	0.000686189
ETV1	-3.0434	0.000706289
EBF3	1.94594	0.000736987
KCNH1	-1.89565	0.000754282
FABP7	-3.85349	0.000769477
ALB	-2.73483	0.00078875
TEKT4	1.83546	0.00079804
TNNC2	2.50264	0.000801911
WDR72	3.65197	0.000804201
DUSP4	1.75798	0.0008453
CES3	-2.26279	0.000878382
ANKRD2	2.86502	0.000894701
PLA2G2F	2.50334	0.000928204
ADAMTS3	-1.25826	0.000944936
GDPD4	-2.41761	0.000964798
AKR1D1	-2.35626	0.00098166
CHL1	-1.3224	0.0010304
TMEM213	2.85087	0.0010458
CSF3	2.65709	0.00105911
AVPR1B	-2.81821	0.00106171
CLCA2	2.64415	0.00112714
SCGB2B2	1.81269	0.0011619
DEPDC1	-2.01914	0.00117015
RDH16	1.59044	0.0011721
ABCB5	2.17198	0.00120271
UGT1A8	3.6532	0.00125193
MYH3	2.50202	0.00125792
SLCO4C1	2.13083	0.00127338
KCNQ3	-1.8623	0.00127461
FAM131B	2.09251	0.0012928
INSRR	2.06805	0.00132961
FOXI1	3.52484	0.00134972
RGS20	-1.88322	0.00138783
CT83	-5.15455	0.00142899
WFDC12	3.3273	0.00155501
KRT20	3.19286	0.00156503
NEK1	-1.28464	0.00156782
WNT11	-1.69415	0.00157683
EDAR	1.91149	0.00160855
RGPD2	1.77707	0.00162097
SLC38A4	-2.25612	0.00167605
CA4	1.80422	0.00167987
WDR88	-1.24871	0.00179257
SEMG2	3.62424	0.00179464
RND1	1.15246	0.00188231
CLEC4G	-2.07004	0.00190784
AKR1C3	-1.47301	0.00191595
SLC25A47	-2.37816	0.00198592
KCNK17	-1.96715	0.00199049
GUCY1A2	-1.12161	0.00199147
BAAT	-1.64516	0.00202356
FKBP1B	1.17738	0.00206747
DCX	2.38786	0.00208769
SIGLEC11	-2.07429	0.00209827
PNLIP	-2.48677	0.00212727
GPR176	1.0641	0.00221938
WFDC5	2.89992	0.00227707
GBA	-1.05816	0.00238684
IER2	1.02454	0.00241558
CYSLTR2	-1.11983	0.00243025
NR4A2	1.21485	0.00246247
ECEL1	-1.29345	0.00247189
TYW1B	1.14538	0.00254614
GABRA2	-2.14537	0.00255991
VIT	1.6252	0.00259473
OTOGL	-1.71639	0.0026828
TUBA3E	-1.43531	0.00270407
UPK2	1.33627	0.00278488
EAF2	1.11005	0.00279669
COCH	1.57087	0.00283335
MAOB	-1.34414	0.00287518
TRIM46	-1.12603	0.00290396
CCDC141	-2.24433	0.00299338
CYP3A7	1.60954	0.00306407
ACSM4	-1.84299	0.00311099
GLRA3	3.0073	0.00312702
SEC14L4	-2.29297	0.00315533
CXCL1	1.79415	0.00315658
C14orf180	2.21829	0.00317387
ZBTB8B	1.99039	0.0032795
PTCHD4	-1.63045	0.00341745
SLC45A2	-2.41517	0.00352604
CCDC144NL	-1.88353	0.0036009
KIAA1211	-1.05303	0.00368569
CCL3	1.31309	0.00371994
NPR3	-1.53304	0.00391396
CXCL8	1.57089	0.0039281
ID4	1.27687	0.003969
TMEM155	-1.38392	0.00397097
SLC46A2	1.99974	0.00398123
THRSP	3.45611	0.00400753
FUT6	2.40593	0.00415116
SMCO1	2.29118	0.00429425
FBXO43	-1.09175	0.00436226
RAMACL	2.04827	0.00439396
ORM1	-4.05578	0.00439426
UGT2A3	3.82471	0.00443502
TDO2	2.5233	0.0044964
XG	1.9148	0.00459892
HRH3	-1.73475	0.00461895
TOP2A	-1.23615	0.00465494
PADI3	3.13142	0.00472423
ST18	-1.40229	0.00484099
HSD17B13	2.28289	0.00487823
PROK2	-2.3157	0.00493531
ANKRD30B	-2.85469	0.00496459
HAS1	2.03503	0.00498983
PEG10	-1.71959	0.00505417
PPP1R27	2.35508	0.00510298
PLXNA4	-1.04285	0.00511257
GRIA4	-3.40154	0.00521262
KCNJ3	-2.01817	0.00521264
PCDHA6	-2.21293	0.00527008
CABCOCO1	1.05874	0.00549393
KRT4	2.16959	0.00558478
NAT8L	-1.12433	0.00568504
C17orf99	-1.376	0.00568983
ITM2A	1.13641	0.00574985
SPIB	1.72177	0.00590112
OPRK1	-1.83033	0.00590245
CALN1	-1.78369	0.00602299
PDE1C	1.58269	0.00605779
SHD	-1.93844	0.00608493
HTR1F	-1.40729	0.0062316
SPAG17	1.60965	0.00628938
CHRNA4	1.71697	0.00633511
ATP8A2	-2.09542	0.00634422
ADCYAP1	1.57877	0.0063717
SST	1.91464	0.0066976
MYBPC2	2.33834	0.00673705
ALG1L	1.66733	0.00676532
ALDH3B2	-1.25683	0.00686939
CALY	1.23213	0.00689155
CD5L	-2.86132	0.00693741
STUM	-1.18603	0.00700758
KIF4A	-1.27398	0.00701183
NPAS3	1.51955	0.00709387
RELN	1.75824	0.00713544
RNF182	-1.19388	0.00723451
DPT	1.57593	0.00727916
PRLR	-1.37015	0.00740763
MAGEA8	1.98643	0.00745792
SLC25A48	1.65983	0.0075086
PI16	1.92703	0.00759326
GLT1D1	-1.56016	0.00766591
RET	1.18612	0.00768564
PRR18	-1.3728	0.00768892
MUC13	-1.76913	0.00776891
ADH6	1.47768	0.00778231
KCNMB2	1.83024	0.00785484
IER3	1.20856	0.00787337
IL20	1.73151	0.00806512
SGK2	-1.4357	0.00807082
TNFSF18	1.61402	0.00813374
IL6	1.84517	0.00821171
AOC1	2.48816	0.00821508
PTGS1	1.36342	0.00825356
KCTD8	-1.50097	0.00833397
ZNF883	-1.26904	0.00833865
CFC1	1.80087	0.00840207
ADIPOQ	-3.15773	0.00850232
GSTA3	-2.52971	0.00860022
KLK14	-1.82744	0.00860737
ENO3	1.32873	0.00870988
WNT6	1.5675	0.00878112
SLC52A3	1.12869	0.00878366
GPRC6A	2.67891	0.00879493
PLAC9	1.15345	0.00880231
KCNG3	-1.37348	0.00881056
UGT2B10	3.23854	0.00882706
ZFP36	1.10621	0.00885719
FCGBP	1.43949	0.00899907
CRYBA4	-2.57684	0.00904806
TRIM31	1.34059	0.00916735
HOXD1	-1.93502	0.00924
CHGA	1.91026	0.00932258
IYD	-1.31804	0.00948427
LGR6	1.66372	0.00964141
KIF14	-1.19323	0.0101556
RHAG	1.90837	0.0101709
PCDHGA10	1.3342	0.0102482
EGR1	1.24917	0.0102488
NPY2R	2.99267	0.0102725
HIST2H2AA3	-2.23609	0.0102956
RIMBP2	-1.38785	0.0103442
FOS	1.25722	0.0104144
DUSP2	1.06383	0.010588
TNFSF11	-1.66541	0.0107732
PEAK3	-1.03317	0.0108349
PRLHR	2.10681	0.0108617
TDRD12	-1.278	0.0108707
PROKR1	-1.69356	0.0110721
UGT1A1	-2.75473	0.0111519
UMODL1	-1.35987	0.011216
SYT5	2.03898	0.0112595
SESN3	-1.1246	0.0113317
ADGRF5	1.77403	0.0115376
SYCP2L	-1.53822	0.0117213
PENK	1.56939	0.0117762
HEPACAM2	1.43557	0.011777
CASQ1	1.9792	0.0118263
MYOM2	1.67382	0.0118549
XIRP1	2.60823	0.0118991
CYP1A1	1.87464	0.0119315
CENPF	-1.00634	0.0119842
ERICH3	-1.71872	0.0120194
CA3	2.73205	0.0121394
NEK2	-1.16342	0.0121447
TCEAL6	1.50206	0.0122817
PHGR1	-1.64794	0.0124457
ISX	-1.2478	0.0124494
NPBWR1	-1.40971	0.0125917
VSIG2	1.34958	0.0127835
HCAR3	1.65255	0.0128112
CPM	-1.06149	0.012926
CAV3	2.19609	0.0130233
NEURL3	1.14832	0.0131029
FGFBP1	1.98683	0.01323
TTR	-1.42213	0.0133541
NCEH1	1.02357	0.0134366
EPHB1	-1.49626	0.0134433
ANKDD1B	1.03306	0.0135413
AQP7	1.10237	0.0137878
ATP6V0D2	1.69891	0.0138206
MYOZ1	1.84571	0.0140414
ADAMTS18	1.72554	0.0140809
GPR15	1.81046	0.0143043
SLC4A9	1.57333	0.014483
CAPNS2	2.0832	0.0150217
NPTX1	-1.04369	0.0150953
TMEM26	1.23895	0.0151159
TRIM63	2.04243	0.0152414
CLRN3	-2.40394	0.0158432
KRTAP13-1	-2.9084	0.0159314
MYL3	2.59328	0.0159558
LBX2	-1.10104	0.0160699
NCCRP1	1.40805	0.0161944
GDF10	1.60065	0.0162786
IGFL4	-1.28097	0.0165447
ANGPTL3	-2.27748	0.0166198
BRINP2	1.70333	0.0166261
GPRIN2	1.04453	0.016791
CCL4L2	1.08623	0.0169234
KRT6C	2.07053	0.016974
ZNF804B	-2.35155	0.0170175
NETO1	-2.19682	0.0170322
S100A1	1.18494	0.0171383
CLDN9	1.19633	0.017215
SLC16A11	1.05556	0.0175911
SOX3	2.79829	0.0181142
ODF3L1	1.34147	0.0185405
TPTE2	-1.61922	0.018723
FAM167A	1.22849	0.0188161
FFAR4	1.39675	0.0191594
CGA	-1.9001	0.0193432
KRT36	1.31645	0.019512
GLYATL1B	-1.32969	0.0199146
NR4A3	1.32529	0.0200049
HABP2	-1.30086	0.0201215
REG4	1.43472	0.0201844
SYN2	1.03432	0.0202084
AFP	-2.0714	0.0204005
CRTAC1	1.08795	0.0204373
SYT9	-1.34152	0.0206342
PCDH8	-1.5287	0.0208295
TTC9B	-1.03856	0.0208308
PCSK9	1.3627	0.0209074
LAMB4	-1.66138	0.0212487
RRAD	1.15726	0.0212508
LIPM	1.17059	0.0214004
ASTL	1.34191	0.0214325
CENPI	-1.02122	0.0216084
TIMP4	1.0101	0.0218546
CEACAM5	2.19219	0.022119
CRISP1	-2.1323	0.0221873
ENPP3	-1.21697	0.0222131
TCF24	-1.66999	0.0224342
ASPM	-1.0018	0.0224773
SCN9A	-1.13531	0.0225455
ODF4	-1.96229	0.0226251
SHISA3	-1.05307	0.0228414
FGF14	-1.06518	0.0229051
MLC1	1.22392	0.0229683
CYP4F2	-2.68062	0.0229982
TNNI1	1.80751	0.0231938
ABCC12	2.24446	0.0236018
POU4F1	2.12227	0.0237836
C19orf33	1.36267	0.0241786
KNG1	-1.81688	0.0242157
SLC17A7	-1.27609	0.024821
LGSN	-1.90682	0.0249025
HHATL	1.95931	0.0254222
LY6D	1.622	0.0255965
MYH2	3.14821	0.0256011
CST2	-1.40316	0.0257057
CSMD2	1.30932	0.0260884
SULT1C4	1.27316	0.0262757
LGALS7B	1.6321	0.0263296
ATP2A1	1.15707	0.0263713
NCAN	2.06851	0.0264077
MYOM1	1.50904	0.0264179
EPHA8	-1.36921	0.0265024
CLSPN	-1.07363	0.0265873
CXCL3	1.39583	0.0266352
PKHD1L1	-1.00381	0.0266888
WISP2	1.71883	0.0268837
NLRP2	-1.67755	0.0271408
SLC5A5	-1.54203	0.0274806
DUSP26	1.26874	0.0276009
EVX2	1.46582	0.0276291
DYDC2	1.66941	0.0276922
SPOCK2	-1.30254	0.0284386
DYTN	-2.13157	0.0284687
HS3ST5	1.4566	0.0285725
FGL1	-1.49015	0.0286593
PCDHA9	2.02729	0.0288904
PLA2G3	-1.52769	0.0289466
SLC22A31	1.47344	0.02945
CITED1	-1.16648	0.0295284
KLB	-1.00202	0.0296416
APOBEC2	2.24888	0.0299492
SOX2	1.00432	0.0299872
TEKT2	1.16201	0.0304612
KRT24	1.75324	0.0307602
ASB10	2.4294	0.0308278
SLC10A4	-1.15647	0.0309109
IGDCC4	1.12401	0.0309115
C1QL1	1.10259	0.0314574
MYLPF	1.9019	0.0324418
PNMA6A	1.10893	0.0327972
UGT2B11	-2.06851	0.0329942
VTN	-1.34402	0.0330683
GLDC	-1.34643	0.033415
TFPI	1.08972	0.0336706
KLHL41	1.88454	0.0339365
CD38	1.19264	0.0342808
CTAG2	2.47565	0.0344034
C10orf82	1.4401	0.0351626
UGT2B7	1.54116	0.0351769
CPS1	-1.37992	0.035854
MARCO	-1.16895	0.0364364
NOL4	1.30661	0.0364993
SPX	1.28705	0.0365081
CYP4F8	1.69182	0.0369152
MYT1	-1.5221	0.0371788
GNMT	-1.07707	0.0376475
SOCS3	1.01358	0.0378999
PTGS2	1.02112	0.0379267
MUSTN1	1.4614	0.038164
FUT9	-1.37272	0.0384287
COX6A2	2.43407	0.0388093
ERN2	1.76186	0.0390058
PRSS3	-1.51196	0.0390886
TSPAN19	-1.43615	0.0392634
MGAM2	1.20462	0.039279
SCARA5	1.31547	0.0393322
TEX45	-1.07208	0.0396304
RPE65	-1.71376	0.0401618
CAPN8	1.21873	0.0403377
GPR149	-2.4868	0.0409561
LIPG	-1.12713	0.041443
SLC7A13	-1.28372	0.0418665
C1QTNF3-AMACR	-1.01991	0.0418983
SIK1B	1.01513	0.0419147
CLDN6	1.22157	0.0420075
CACNG6	1.62812	0.0420991
MYOT	1.6706	0.0423444
SLC6A7	1.0244	0.042412
NR1H4	1.39292	0.0427914
ISM2	-1.10513	0.0428281
NPAS4	1.20993	0.0429106
CAMK2A	1.48739	0.0429698
AMACR	-1.05321	0.0429858
TNNC1	1.86328	0.0436501
CBLN2	1.66394	0.0437133
DDC	-1.31001	0.0438659
HMGCLL1	1.16604	0.0438753
PBK	-1.04584	0.0441655
KCNC2	1.30624	0.0443565
SUCNR1	-1.29851	0.044447
SPINK13	-1.19322	0.0444477
PYY	-1.28504	0.0446971
ARMC3	1.40018	0.045758
FGB	-2.51734	0.0458374
CEACAM7	1.26966	0.046466
NMRK2	1.49602	0.0467073
TMEM108	1.02665	0.0475154
FAM131C	1.32924	0.0475242
CMYA5	1.03026	0.0475859
ADGRF4	-1.25266	0.0479342
CD36	-1.06267	0.0480208
PI15	1.08423	0.048046
CDH15	1.06739	0.0480834
MS4A18	-1.21887	0.0484634
TYRP1	-1.41761	0.0492058
KCNA7	1.52145	0.0492958
CAMP	-1.15339	0.0493367
IVL	1.6484	0.049622
LRRC55	-1.17692	0.0497901
