# Supplementary material for: Identifying Long Non-coding RNA of Prostate Cancer Associated With Radioresponse by Comprehensive Bioinformatics Analysis
Source: Front Oncol. 2020 Apr 7;10:498. doi: 10.3389/fonc.2020.00498 (PMC7154134; doi:10.3389/fonc.2020.00498)
Supplement: Supplementary file 5 [file Table_5.XLSX]

## Sheet: Sheet1
Supplementary Table 5. Chi-square test between lncRNA expression and radioresponse. CR = complete response, non-CR = non-complete response.
lncRNA	Expression level	CR group	non-CR group	P value
LINC02073	Low	5	11	0.076
	High	10	5
LINC01271	Low	6	10	0.289
	High	9	6
LINC01139	Low	6	10	0.289
	High	9	6
LINC01549	Low	10	6	0.156
	High	5	10
LINC01594	Low	9	7	0.479
	High	6	9
PTPRG-AS1	Low	8	8	1
	High	7	8
IL12A-AS1	Low	8	8	1
	High	7	8
GAU1	Low	5	11	0.076
	High	10	5
ERVH48-1	Low	8	8	1
	High	7	8
DLG3-AS1	Low	7	9	0.724
	High	8	7
CLSTN2-AS1	Low	9	7	0.479
	High	6	9
LINC00861	Low	6	10	0.289
	High	9	6
LINC01322	Low	8	8	1
	High	7	8
PCAT4	Low	10	6	0.156
	High	5	10
IFT74-AS1	Low	9	7	0.479
	High	6	9
LINC01762	Low	6	10	0.289
	High	9	6
LINC01727	Low	9	7	0.479
	High	6	9
LINC02475	Low	8	8	1
	High	7	8
EVX1-AS	Low	9	7	0.479
	High	6	9
SENCR	Low	6	10	0.289
	High	9	6
LINC01187	Low	10	6	0.156
	High	5	10
PCAT1	Low	7	9	0.724
	High	8	7
MIR222HG	Low	9	7	0.479
	High	6	9
LINC00887	Low	7	9	0.724
	High	8	7
LINC02197	Low	7	9	0.724
	High	8	7
MIR210HG	Low	9	7	0.479
	High	6	9
LINC02412	Low	9	7	0.479
	High	6	9
LINC01979	Low	7	9	0.724
	High	8	7
LINC01694	Low	7	9	0.724
	High	8	7
LINC01619	Low	8	8	1
	High	7	8
LINC01436	Low	9	7	0.479
	High	6	8
PLAC4	Low	8	8	1
	High	7	8
LINC02120	Low	9	7	0.479
	High	6	9
CASC19	Low	7	9	0.724
	High	8	7
AATBC	Low	8	8	1
	High	7	8
LINC02593	Low	7	9	0.724
	High	8	7
LINC01270	Low	7	8	0.724
	High	8	7
LINC02512	Low	5	11	0.076
	High	10	5
LINC00470	Low	8	8	1
	High	7	8
LINC02542	Low	9	7	0.479
	High	6	9
CASC11	Low	10	6	0.156
	High	5	10
LINC01088	Low	8	8	1
	High	7	8
LINC01572	Low	10	6	0.156
	High	5	10
MIR1-1HG	Low	9	7	0.479
	High	6	9
BHLHE40-AS1	Low	7	9	0.724
	High	8	7
LINC02259	Low	6	10	0.289
	High	9	6
LINC02163	Low	8	8	1
	High	7	8
GACAT2	Low	8	8	1
	High	7	8
CASC9	Low	10	6	0.156
	High	5	10
LINC00923	Low	7	9	0.724
	High	8	7
LINC01443	Low	8	8	1
	High	7	8
FIRRE	Low	6	10	0.289
	High	9	6
LINC00907	Low	6	10	0.289
	High	9	6
LINC00482	Low	7	9	0.724
	High	8	7
DBET	Low	9	7	0.479
	High	6	9
LINC01606	Low	6	10	0.289
	High	9	6
LINC01456	Low	6	10	0.289
	High	9	6
HOXB-AS3	Low	7	9	0.724
	High	8	7
