# Supplementary material for: Identifying Long Non-coding RNA of Prostate Cancer Associated With Radioresponse by Comprehensive Bioinformatics Analysis
Source: Front Oncol. 2020 Apr 7;10:498. doi: 10.3389/fonc.2020.00498 (PMC7154134; doi:10.3389/fonc.2020.00498)
Supplement: Supplementary file 6 [file Table_6.XLSX]

## Sheet: 工作表1
Supplementary Table 6. The list of PCGs for the darkred module. PCG = protein-coding gene.
PCG	Module
SLC15A2	darkred
JUND	darkred
FOSB	darkred
IER2	darkred
KLF4	darkred
ATF3	darkred
GADD45B	darkred
PPP1R15A	darkred
SRSF7	darkred
JUN	darkred
FOS	darkred
CCNL1	darkred
CSRNP1	darkred
EGR1	darkred
MAFF	darkred
ZFP36	darkred
BTG2	darkred
MALAT1	darkred
JUNB	darkred
DDX3Y	darkred
NFKBIA	darkred
ELF3	darkred
IER3	darkred
KLF6	darkred
TGIF1	darkred
CYR61	darkred
UBC	darkred
MISP	darkred
KLF10	darkred
DUSP2	darkred
DUSP1	darkred
WEE1	darkred
EPHB6	darkred
DUSP5	darkred
SOCS3	darkred
TNFAIP3	darkred
RASD1	darkred
H3F3B	darkred
SELE	darkred
KLF2	darkred
MIDN	darkred
EGR3	darkred
EGR2	darkred
AMOTL2	darkred
PDE4B	darkred
BHLHE40	darkred
RCN1	darkred
RAPGEF1	darkred
