# Supplementary material for: Identifying Long Non-coding RNA of Prostate Cancer Associated With Radioresponse by Comprehensive Bioinformatics Analysis
Source: Front Oncol. 2020 Apr 7;10:498. doi: 10.3389/fonc.2020.00498 (PMC7154134; doi:10.3389/fonc.2020.00498)
Supplement: Supplementary file 7 [file Table_7.XLSX]

## Sheet: LINC01600.cor
Supplementary Table 7. Pearson correlation analysis between LINC01600 and PCGs. PCG = protein-coding gene, Cor = correlation coefficient.
lncRNA	PCG	Cor	P value
LINC01600	PRPF18	0.719	5.27483e-06
LINC01600	PON1	-0.675	3.1345e-05
LINC01600	P3H3	0.662	5.02674e-05
LINC01600	ZNF280C	-0.659	5.61347e-05
LINC01600	ZNF566	-0.657	6.04897e-05
LINC01600	ZNF696	-0.628	0.000156621
LINC01600	IRAK4	-0.626	0.0001667
LINC01600	WDR70	-0.623	0.000180486
LINC01600	ZBTB45	-0.588	0.000508965
LINC01600	SMC6	-0.579	0.000644064
LINC01600	CSPP1	-0.576	0.000699469
LINC01600	PTDSS1	-0.576	0.000699674
LINC01600	ME3	0.567	0.000877662
LINC01600	ZNF517	-0.566	0.000911199
LINC01600	PRSS22	0.564	0.00095383
LINC01600	SLC16A11	0.563	0.000988501
LINC01600	UTP23	-0.561	0.00101601
LINC01600	OSBPL7	0.561	0.00102681
LINC01600	BRINP1	0.56	0.00104833
LINC01600	RAD9B	-0.56	0.00105539
LINC01600	DROSHA	-0.559	0.00108904
LINC01600	VCPIP1	-0.557	0.00114054
LINC01600	SPEF2	-0.557	0.00114903
LINC01600	MTFR1	-0.554	0.00123031
LINC01600	ID2	0.553	0.00125059
LINC01600	POP1	-0.552	0.00128268
LINC01600	ZNF780A	-0.552	0.00129728
LINC01600	ZFP82	-0.55	0.00134404
LINC01600	ZNF622	-0.545	0.00150699
LINC01600	CDC42EP1	0.539	0.00176719
LINC01600	ZNF623	-0.539	0.00176824
LINC01600	MTRR	-0.537	0.00182772
LINC01600	FBXO4	-0.537	0.00184588
LINC01600	ZNF124	-0.537	0.00184935
LINC01600	DCAF13	-0.536	0.00189044
LINC01600	CCDC121	-0.536	0.0019048
LINC01600	KLHL1	-0.535	0.00191735
LINC01600	ZNHIT6	-0.534	0.00195664
LINC01600	SKP2	-0.533	0.0020096
LINC01600	IHH	0.533	0.00202338
LINC01600	MSH6	-0.533	0.00202949
LINC01600	SLC30A8	0.533	0.0020331
LINC01600	NSUN6	0.532	0.00206086
LINC01600	ANXA11	0.53	0.00218811
LINC01600	TRIM28	-0.529	0.00221609
LINC01600	CHD1L	-0.529	0.0022277
LINC01600	ZNF837	-0.529	0.00222939
LINC01600	BORA	-0.529	0.00223841
LINC01600	ENOX2	-0.527	0.00230435
LINC01600	MAFF	0.526	0.00234617
LINC01600	CCT5	-0.526	0.00237207
LINC01600	NSMAF	-0.525	0.00239963
LINC01600	KRTAP26-1	-0.525	0.00241724
LINC01600	PWP2	-0.524	0.00248019
LINC01600	ACHE	0.524	0.002485
LINC01600	C8orf33	-0.524	0.00249935
LINC01600	NBN	-0.524	0.00250831
LINC01600	SF3A3	-0.523	0.00251103
LINC01600	IGFL4	-0.523	0.00251719
LINC01600	HNF1A	-0.523	0.00254333
LINC01600	NDC1	-0.522	0.00256694
LINC01600	ZNF2	-0.522	0.00257332
LINC01600	FMOD	0.522	0.00257909
LINC01600	PRKDC	-0.519	0.00274545
LINC01600	NOP56	-0.519	0.00279253
LINC01600	HGH1	-0.519	0.00279679
LINC01600	NUP155	-0.518	0.0028122
LINC01600	GLE1	-0.518	0.0028309
LINC01600	PTPRN2	0.518	0.00284018
LINC01600	OPN3	-0.517	0.00291515
LINC01600	BIN1	0.515	0.00303674
LINC01600	FAAP100	-0.514	0.00308355
LINC01600	TRIO	-0.513	0.00319699
LINC01600	FASTKD3	-0.512	0.00325089
LINC01600	BAAT	-0.51	0.00340668
LINC01600	PAG1	-0.508	0.0035075
LINC01600	ZNF7	-0.508	0.00353552
LINC01600	UBR5	-0.508	0.00355249
LINC01600	ENY2	-0.508	0.00355495
LINC01600	VANGL2	0.507	0.00361818
LINC01600	NADK2	-0.507	0.00364156
LINC01600	ARMC1	-0.506	0.00364365
LINC01600	DAPK2	0.504	0.00380788
LINC01600	ZNF324B	-0.504	0.00385081
LINC01600	CLK1	0.503	0.0039419
LINC01600	ICE1	-0.503	0.00395655
LINC01600	GLI4	-0.502	0.00399899
LINC01600	APOD	0.502	0.00402883
LINC01600	C1orf131	-0.502	0.00403959
LINC01600	SMYD5	-0.502	0.00404546
LINC01600	CNTN5	0.501	0.0041051
LINC01600	TM4SF1	0.501	0.00410891
LINC01600	CEP126	0.501	0.00412783
LINC01600	PPP2R2C	-0.5	0.00416016
LINC01600	FAM3D	0.5	0.00416168
LINC01600	PPP1R1B	0.5	0.00418313
LINC01600	IMPA1	-0.5	0.00420555
LINC01600	ADPRH	0.499	0.0042589
LINC01600	UNG	-0.499	0.00427466
LINC01600	C1orf109	-0.499	0.00427825
LINC01600	OTUD6B	-0.496	0.00454986
LINC01600	TCEAL3	0.495	0.00459405
LINC01600	MCMDC2	-0.495	0.00460305
LINC01600	VIRMA	-0.495	0.00460967
LINC01600	TENT4A	-0.495	0.0046098
LINC01600	IL20	0.495	0.00463535
LINC01600	DKC1	-0.495	0.00463616
LINC01600	ZMYM5	0.495	0.00464667
LINC01600	ARFGEF1	-0.495	0.00466062
LINC01600	DTX3	0.495	0.00466935
LINC01600	CLDN1	0.494	0.00469824
LINC01600	TFF1	0.494	0.00471838
LINC01600	PUF60	-0.494	0.00472796
LINC01600	IFRD1	0.493	0.00486866
LINC01600	VMP1	0.493	0.00487935
LINC01600	GSTT2B	0.492	0.00491968
LINC01600	RASD2	0.492	0.00498133
LINC01600	ZNF585A	-0.491	0.00501406
LINC01600	TMEM67	-0.49	0.00512639
LINC01600	ELF3	0.49	0.0051859
LINC01600	C1QTNF3-AMACR	-0.489	0.00519344
LINC01600	CHIC1	0.489	0.00521901
LINC01600	SNX16	-0.489	0.00525704
LINC01600	MCOLN3	0.488	0.00530092
LINC01600	ASH2L	-0.488	0.00532604
LINC01600	CAD	-0.487	0.00546082
LINC01600	MCM4	-0.487	0.00551176
LINC01600	FECH	-0.486	0.00552847
LINC01600	PEX2	-0.485	0.00565115
LINC01600	ANKRD13D	0.485	0.00568522
LINC01600	NAGA	0.484	0.00581722
LINC01600	POLR3C	-0.484	0.00581778
LINC01600	PTGS2	0.484	0.00583718
LINC01600	PARS2	-0.484	0.00583797
LINC01600	DNAAF5	-0.483	0.00589864
LINC01600	TRAM1	-0.483	0.00591776
LINC01600	NUDCD1	-0.483	0.00592056
LINC01600	CCNE2	-0.483	0.00596963
LINC01600	EMC2	-0.482	0.00600947
LINC01600	TGS1	-0.482	0.0060141
LINC01600	PIGF	-0.482	0.00601878
LINC01600	2019-03-06	-0.482	0.00604018
LINC01600	DAP	-0.482	0.00605328
LINC01600	ZNF223	-0.481	0.00609886
LINC01600	BRF2	-0.481	0.00617603
LINC01600	NRBF2	0.48	0.00625991
LINC01600	MCTS2P	-0.48	0.00630893
LINC01600	SLC25A32	-0.479	0.00635702
LINC01600	USP24	-0.479	0.00639606
LINC01600	CALCB	-0.479	0.00644587
LINC01600	POLA1	-0.478	0.00647538
LINC01600	KIN	0.478	0.00652442
LINC01600	BHLHE40	0.478	0.00656627
LINC01600	DCLRE1B	-0.478	0.00656811
LINC01600	PRUNE2	0.478	0.00658996
LINC01600	C4orf46	-0.477	0.00660579
LINC01600	FAM120C	-0.477	0.00661016
LINC01600	APBB1	0.477	0.00670226
LINC01600	TCEA1	-0.476	0.00680317
LINC01600	ZNF470	-0.476	0.00684215
LINC01600	C5orf22	-0.475	0.00688667
LINC01600	NADSYN1	0.475	0.00690215
LINC01600	TMOD1	0.475	0.00690939
LINC01600	TRIM27	-0.475	0.00692674
LINC01600	PRR18	-0.475	0.00696614
LINC01600	TP53I3	0.475	0.00696867
LINC01600	COA7	-0.474	0.0070152
LINC01600	IARS	-0.474	0.00701706
LINC01600	CD59	0.474	0.00705525
LINC01600	HNRNPM	-0.473	0.00719005
LINC01600	TIGD5	-0.473	0.00720545
LINC01600	NOL9	-0.472	0.00731402
LINC01600	LGALS16	-0.472	0.00738785
LINC01600	ZNF497	-0.472	0.00739865
LINC01600	ZBTB33	-0.472	0.00740491
LINC01600	WDR41	0.471	0.00750979
LINC01600	CHMP4C	-0.471	0.00755286
LINC01600	TXLNG	-0.47	0.00756263
LINC01600	FAM84B	-0.47	0.00759977
LINC01600	AES	0.47	0.00761841
LINC01600	TIMP4	0.47	0.00766821
LINC01600	SMAGP	-0.47	0.00768105
LINC01600	IL12RB2	-0.469	0.00771296
LINC01600	TDP1	-0.469	0.00774668
LINC01600	ZNF131	-0.468	0.00785698
LINC01600	DUSP23	0.468	0.00788357
LINC01600	BRCA1	-0.468	0.0079091
LINC01600	POTEC	-0.468	0.00794615
LINC01600	SLC9C1	0.468	0.00795881
LINC01600	MICAL2	-0.467	0.00801423
LINC01600	C11orf1	0.467	0.00802738
LINC01600	TCEANC	-0.467	0.00808365
LINC01600	HOXC13	-0.467	0.00814769
LINC01600	ZNF285	-0.466	0.00823979
LINC01600	FH	-0.466	0.00825079
LINC01600	FBXO5	-0.466	0.00829556
LINC01600	TAS2R31	0.466	0.00830138
LINC01600	KCNK6	0.465	0.0083985
LINC01600	SNAP47	-0.465	0.00843515
LINC01600	GOLGA1	-0.464	0.00858121
LINC01600	ALKAL1	0.464	0.00858194
LINC01600	ZC3H3	-0.464	0.00859615
LINC01600	MFSD6L	0.464	0.00859875
LINC01600	MRPS30	-0.464	0.00860954
LINC01600	HUWE1	-0.464	0.00861859
LINC01600	SMIM30	0.463	0.00864512
LINC01600	ARMCX1	0.463	0.00869306
LINC01600	LOXL4	0.463	0.00874641
LINC01600	TMEM267	-0.462	0.00881402
LINC01600	FAAH2	0.462	0.00892248
LINC01600	RABEPK	-0.461	0.00897557
LINC01600	IMPAD1	-0.461	0.00900528
LINC01600	CSE1L	-0.461	0.00905536
LINC01600	IL13RA2	0.461	0.00909963
LINC01600	EMP2	0.461	0.00912758
LINC01600	KLB	-0.46	0.009144
LINC01600	TARS	-0.46	0.0091797
LINC01600	TVP23C	0.46	0.00920261
LINC01600	WDR43	-0.46	0.00928957
LINC01600	WDCP	-0.459	0.00937995
LINC01600	ZFP41	-0.459	0.00939458
LINC01600	EPRS	-0.459	0.00940655
LINC01600	CDC37L1	0.459	0.00941691
LINC01600	BRI3BP	-0.459	0.00942191
LINC01600	ENTR1	-0.459	0.00942673
LINC01600	ARL15	0.459	0.00942895
LINC01600	CCDC184	0.458	0.00953296
LINC01600	SH3BP5L	-0.457	0.00967321
LINC01600	NOP14	-0.457	0.00976116
LINC01600	ATF3	0.457	0.00976405
LINC01600	OPTN	0.457	0.00978626
LINC01600	SMC1A	-0.456	0.00985349
LINC01600	FAM173B	-0.456	0.0098622
LINC01600	AGPAT3	-0.456	0.00995295
LINC01600	BOP1	-0.456	0.00998482
LINC01600	STAU2	-0.455	0.0100482
LINC01600	TERF1	-0.455	0.0100493
LINC01600	RAD50	-0.455	0.0100663
LINC01600	C1orf127	-0.455	0.0100782
LINC01600	NSUN2	-0.455	0.0101263
LINC01600	C8orf44	-0.455	0.0101557
LINC01600	EXOSC2	-0.455	0.0101893
LINC01600	ZNF585B	-0.455	0.0102035
LINC01600	TRAPPC9	-0.454	0.0102529
LINC01600	EIF5	-0.454	0.0102631
LINC01600	GATD3A	-0.454	0.0102678
LINC01600	FAM129C	-0.454	0.010285
LINC01600	PPP3CB	0.454	0.0102938
LINC01600	SNRPA	-0.454	0.0103709
LINC01600	ZFAT	-0.453	0.0104274
LINC01600	ZSWIM3	-0.453	0.0105072
LINC01600	FZD6	-0.453	0.0105681
LINC01600	SPSB2	-0.452	0.010612
LINC01600	OAF	0.452	0.0106343
LINC01600	MTDH	-0.452	0.0106721
LINC01600	COPS5	-0.452	0.010679
LINC01600	ZFP69B	-0.452	0.0106963
LINC01600	CCDC89	0.452	0.0107468
LINC01600	PIM3	0.452	0.0107471
LINC01600	TONSL	-0.452	0.0107538
LINC01600	DDX47	0.451	0.010814
LINC01600	RRS1	-0.451	0.0108826
LINC01600	DUSP1	0.451	0.010884
LINC01600	RNF144B	0.45	0.0109851
LINC01600	SPIN2B	0.45	0.0110387
LINC01600	HNF1B	0.45	0.0110725
LINC01600	UBA1	-0.45	0.0111352
LINC01600	PGPEP1	0.45	0.0111372
LINC01600	DPPA5	0.45	0.0111486
LINC01600	CCDC90B	0.45	0.0111513
LINC01600	GGH	-0.45	0.0111632
LINC01600	RPAP3	-0.45	0.0111703
LINC01600	POLD1	-0.449	0.011189
LINC01600	NEK6	-0.449	0.0111984
LINC01600	ILF2	-0.449	0.0112605
LINC01600	MOCOS	-0.449	0.0113648
LINC01600	CNTNAP3	0.448	0.0114143
LINC01600	ZNF383	-0.448	0.011428
LINC01600	SHBG	0.448	0.0115425
LINC01600	HACD1	0.447	0.0116512
LINC01600	SCN1A	-0.447	0.011717
LINC01600	MVP	0.447	0.0117251
LINC01600	DNAJC21	-0.447	0.0117455
LINC01600	NUP37	-0.447	0.0117593
LINC01600	DNMT1	-0.446	0.0118121
LINC01600	ARHGAP39	-0.446	0.0118309
LINC01600	ADGRF1	0.446	0.011906
LINC01600	PROM1	0.446	0.0119117
LINC01600	CHCHD7	-0.445	0.0120465
LINC01600	C3orf52	0.445	0.0120531
LINC01600	AZIN1	-0.445	0.0120671
LINC01600	LRRFIP1	0.445	0.0121029
LINC01600	SNHG28	0.445	0.0121518
LINC01600	ZFAND1	-0.445	0.012152
LINC01600	BHLHE41	0.445	0.0121586
LINC01600	HHIP	0.445	0.0122096
LINC01600	DSC3	0.444	0.0122996
LINC01600	SFTPD	0.444	0.0123683
LINC01600	SQOR	0.443	0.0124708
LINC01600	RB1CC1	-0.443	0.0125403
LINC01600	NUP133	-0.443	0.0125481
LINC01600	ZFP36	0.443	0.0126516
LINC01600	RAB11FIP4	-0.443	0.0126576
LINC01600	SOD3	0.443	0.0126664
LINC01600	IQANK1	-0.441	0.0129213
LINC01600	KLF6	0.441	0.0129297
LINC01600	C12orf66	-0.441	0.0129487
LINC01600	NTF3	0.441	0.0130393
LINC01600	PGBD2	-0.441	0.0130975
LINC01600	DACT2	0.44	0.0131807
LINC01600	FOXP1	0.44	0.0132313
LINC01600	MTMR12	-0.44	0.0132367
LINC01600	TTC27	-0.44	0.0132986
LINC01600	DOCK6	-0.439	0.0133847
LINC01600	G3BP1	-0.439	0.0134879
LINC01600	GSS	-0.439	0.0135514
LINC01600	HGSNAT	-0.438	0.0136701
LINC01600	SLC10A5	-0.438	0.0137317
LINC01600	TRIM65	-0.438	0.0137568
LINC01600	DNTTIP2	0.438	0.0137598
LINC01600	EYS	-0.438	0.013786
LINC01600	ZNF222	-0.437	0.0138661
LINC01600	PDE8B	0.437	0.0139307
LINC01600	MRM2	-0.437	0.0139328
LINC01600	E2F5	-0.437	0.0139739
LINC01600	RMDN1	-0.437	0.0139809
LINC01600	METRNL	0.437	0.014023
LINC01600	GCN1	-0.437	0.0140678
LINC01600	GPR182	-0.436	0.0141294
LINC01600	POFUT1	-0.436	0.0141759
LINC01600	ZNF669	-0.436	0.0141834
LINC01600	UTP25	-0.436	0.0142063
LINC01600	SCRIB	-0.436	0.0142291
LINC01600	MTHFD1L	-0.436	0.0142621
LINC01600	AGO2	-0.436	0.0142705
LINC01600	RAD21	-0.435	0.0143682
LINC01600	MOCS3	-0.435	0.0144127
LINC01600	EVX1	0.435	0.0144565
LINC01600	EIF2B3	-0.435	0.0145047
LINC01600	VSIG8	0.435	0.0145835
LINC01600	SORBS2	0.434	0.0146283
LINC01600	SCRN1	0.434	0.0146355
LINC01600	PCNA	-0.434	0.014658
LINC01600	FOXD4L1	-0.434	0.0146603
LINC01600	HEATR3	-0.434	0.0146617
LINC01600	SSBP2	0.434	0.0147049
LINC01600	LACTB2	-0.434	0.0147345
LINC01600	MOB2	0.434	0.0147474
LINC01600	GPAA1	-0.434	0.014776
LINC01600	DRG2	-0.433	0.0148648
LINC01600	UBXN2B	-0.433	0.0148775
LINC01600	NUP160	-0.433	0.0150241
LINC01600	MTERF3	-0.433	0.0150438
LINC01600	HKDC1	-0.433	0.0150439
LINC01600	PLA2R1	0.432	0.0152118
LINC01600	PHETA2	0.432	0.0152865
LINC01600	WDFY1	0.432	0.0153445
LINC01600	ZNF277	0.431	0.0153936
LINC01600	ALX4	-0.431	0.0154127
LINC01600	ALDH16A1	-0.431	0.0154198
LINC01600	PIM1	0.431	0.0154471
LINC01600	ZBTB6	-0.431	0.0154475
LINC01600	ZNF790	-0.431	0.0155233
LINC01600	DNAJC1	0.431	0.01556
LINC01600	EPS15L1	-0.431	0.0156011
LINC01600	MRPL15	-0.431	0.0156042
LINC01600	CCDC77	-0.431	0.0156268
LINC01600	LIPJ	0.43	0.0158248
LINC01600	LRRCC1	-0.43	0.0158646
LINC01600	RILPL2	0.43	0.0158795
LINC01600	OTOGL	-0.429	0.0159149
LINC01600	NXNL2	0.429	0.0159172
LINC01600	AASDH	-0.429	0.0160143
LINC01600	EXT1	-0.429	0.0160257
LINC01600	CLDN14	0.429	0.016067
LINC01600	LIPT2	-0.429	0.0161364
LINC01600	LDHB	0.429	0.0161495
LINC01600	TEX261	-0.428	0.0161765
LINC01600	PLP2	0.428	0.0162623
LINC01600	ADCK5	-0.428	0.0162651
LINC01600	F2RL2	0.428	0.0163223
LINC01600	ZNF225	-0.428	0.0163662
LINC01600	USP22	-0.428	0.0163847
LINC01600	FST	0.427	0.0164985
LINC01600	ODF3L1	0.427	0.016555
LINC01600	PHF20L1	-0.427	0.0166601
LINC01600	ZFP64	-0.427	0.0167071
LINC01600	TSLP	0.427	0.0167098
LINC01600	HFE	0.427	0.0167116
LINC01600	AIFM2	0.426	0.0167524
LINC01600	SLC35D2	0.426	0.0167553
LINC01600	TATDN1	-0.426	0.0167639
LINC01600	LINGO3	-0.426	0.016895
LINC01600	PDLIM3	0.426	0.0168956
LINC01600	NCOA5	-0.426	0.016915
LINC01600	JUND	0.426	0.016918
LINC01600	CDCP1	0.426	0.0169387
LINC01600	DDX18	-0.426	0.0169567
LINC01600	FCRL1	-0.426	0.0169747
LINC01600	RAB2A	-0.426	0.0169932
LINC01600	ADM	0.425	0.0171922
LINC01600	HES1	0.425	0.0172623
LINC01600	REXO1	0.425	0.0172638
LINC01600	SETDB1	-0.425	0.0172792
LINC01600	PNRC1	0.425	0.0172987
LINC01600	EBAG9	-0.424	0.0173383
LINC01600	CCT7	-0.424	0.0173473
LINC01600	ZNF487	0.424	0.0173972
LINC01600	SMARCC1	-0.424	0.0174048
LINC01600	MYO1B	-0.424	0.0174922
LINC01600	SMIM32	0.424	0.0175078
LINC01600	COQ10B	0.424	0.0175131
LINC01600	SLC12A4	0.424	0.0175258
LINC01600	ZNF526	-0.423	0.017637
LINC01600	ITGA3	0.423	0.0176489
LINC01600	PRIM1	-0.423	0.0176551
LINC01600	AKT2	-0.423	0.0177421
LINC01600	GP1BA	-0.423	0.0177535
LINC01600	PCDHB15	0.423	0.0177603
LINC01600	NFXL1	-0.423	0.0178426
LINC01600	FAM171A1	0.423	0.0178497
LINC01600	PRCP	0.423	0.0178781
LINC01600	KDM1B	-0.423	0.0178858
LINC01600	GEMIN5	-0.423	0.0178929
LINC01600	JADE3	-0.422	0.0179915
LINC01600	AIF1L	-0.422	0.0180016
LINC01600	NMT2	0.422	0.0180324
LINC01600	PTHLH	0.422	0.018147
LINC01600	ZP1	-0.422	0.0181782
LINC01600	TMEM159	0.422	0.0181904
LINC01600	NEFH	0.422	0.0181937
LINC01600	XG	0.421	0.0182741
LINC01600	FAM49B	-0.421	0.0183099
LINC01600	NVL	-0.421	0.0183561
LINC01600	TTPAL	-0.421	0.0184307
LINC01600	TMEM68	-0.421	0.0184931
LINC01600	KIAA1217	0.42	0.0186061
LINC01600	SMIM3	0.42	0.018615
LINC01600	BCDIN3D	-0.42	0.0186163
LINC01600	ALK	-0.42	0.0186645
LINC01600	LMBRD2	-0.419	0.0189309
LINC01600	RBBP7	-0.418	0.0192038
LINC01600	RGS20	-0.418	0.019231
LINC01600	CYC1	-0.418	0.0192404
LINC01600	STAM	0.418	0.0192704
LINC01600	SERPINB2	0.418	0.01936
LINC01600	ANXA3	0.418	0.0193615
LINC01600	TGM4	0.418	0.0193826
LINC01600	BAG3	0.417	0.0195682
LINC01600	VSIG2	0.417	0.0195734
LINC01600	CDKN1A	0.417	0.0196209
LINC01600	VCPKMT	0.417	0.0196324
LINC01600	C9orf40	-0.417	0.0197028
LINC01600	ERAP2	0.417	0.019714
LINC01600	COL4A3BP	0.416	0.0197865
LINC01600	CREB5	0.416	0.0197903
LINC01600	SPATC1	-0.416	0.0198192
LINC01600	GRINA	-0.416	0.0198884
LINC01600	MAST2	-0.416	0.0198931
LINC01600	ZC3H4	-0.416	0.0199396
LINC01600	NR4A2	0.416	0.0199611
LINC01600	ABCD1	-0.416	0.0199743
LINC01600	MDM1	-0.415	0.0201021
LINC01600	ZNF394	0.415	0.0201299
LINC01600	CD8B2	0.415	0.0201833
LINC01600	RNF227	0.415	0.0202617
LINC01600	SYT17	0.415	0.0203259
LINC01600	APOH	-0.415	0.0203668
LINC01600	FBXW8	-0.415	0.0203743
LINC01600	IRAK1	-0.414	0.0204374
LINC01600	ZNF461	-0.414	0.0205029
LINC01600	PRDX1	-0.414	0.0206708
LINC01600	MSANTD1	0.414	0.0207396
LINC01600	PTPN20	0.413	0.0209061
LINC01600	PECR	0.413	0.0209643
LINC01600	SDHD	0.413	0.0210661
LINC01600	TUBA1B	-0.412	0.0211616
LINC01600	SERPINA11	0.412	0.0211882
LINC01600	FKBP1B	0.412	0.0212276
LINC01600	PBX4	0.412	0.02128
LINC01600	THEM6	-0.412	0.0213269
LINC01600	TNFSF10	0.412	0.0213441
LINC01600	ETV6	0.412	0.021449
LINC01600	CXorf56	-0.411	0.0214572
LINC01600	SAMD8	0.411	0.0215411
LINC01600	RRAGD	0.411	0.0216577
LINC01600	NCOA2	-0.411	0.0216842
LINC01600	POLR1A	-0.411	0.0216975
LINC01600	LYPLA1	-0.411	0.0217233
LINC01600	SCRN2	0.411	0.0218009
LINC01600	PAQR3	-0.41	0.0218156
LINC01600	SLX4	-0.41	0.0218488
LINC01600	ZNF251	-0.41	0.0219451
LINC01600	TMEM31	-0.41	0.0219572
LINC01600	SCD5	0.41	0.021969
LINC01600	IGFBP6	0.41	0.0221011
LINC01600	LANCL3	0.41	0.0221041
LINC01600	FGFBP1	0.409	0.0221849
LINC01600	CKAP2	-0.409	0.0222163
LINC01600	GREM2	0.409	0.0222289
LINC01600	PRR19	-0.409	0.0222785
LINC01600	ST7	0.409	0.0222828
LINC01600	MYO10	-0.409	0.0222842
LINC01600	PMFBP1	0.409	0.0223993
LINC01600	ZNF41	-0.409	0.0224952
LINC01600	PSMC3IP	-0.408	0.0225569
LINC01600	GEMIN8	-0.408	0.0225783
LINC01600	MUC3A	0.408	0.0225843
LINC01600	GNB3	0.408	0.0226526
LINC01600	CSDC2	0.408	0.022728
LINC01600	NTS	-0.408	0.0227297
LINC01600	JUNB	0.408	0.0227909
LINC01600	TOP1MT	-0.408	0.0228249
LINC01600	SLC26A5	0.408	0.0228494
LINC01600	ARL5B	0.407	0.0228904
LINC01600	FCF1	-0.407	0.0232141
LINC01600	HMGN3	0.406	0.0233036
LINC01600	CALCOCO1	0.406	0.023357
LINC01600	ITPRIP	0.406	0.0233884
LINC01600	NPTXR	-0.406	0.0234136
LINC01600	POLR1B	-0.406	0.0234166
LINC01600	KDELC2	0.406	0.0234663
LINC01600	ABCB10	-0.406	0.0236127
LINC01600	DRC3	-0.405	0.0236303
LINC01600	PRSS45	0.405	0.0236483
LINC01600	MYO15A	0.405	0.0236799
LINC01600	ATP6V1H	-0.405	0.0237875
LINC01600	HPS5	-0.405	0.0237887
LINC01600	JHY	0.405	0.0238212
LINC01600	PIFO	0.405	0.0238249
LINC01600	MINDY3	0.405	0.0238679
LINC01600	CDHR5	-0.405	0.0239618
LINC01600	TTC39C	0.404	0.0240962
LINC01600	C11orf52	0.404	0.0241646
LINC01600	LDOC1	0.404	0.0242262
LINC01600	KLHDC10	0.404	0.0243035
LINC01600	SPDL1	-0.404	0.0243079
LINC01600	FUT11	0.404	0.0243298
LINC01600	NR4A1	0.403	0.0244945
LINC01600	RUFY2	0.403	0.0246082
LINC01600	NSA2	0.403	0.0246511
LINC01600	ZNF507	-0.403	0.0246689
LINC01600	UNC119B	-0.403	0.0247473
LINC01600	DDAH2	0.403	0.0247713
LINC01600	THAP1	-0.402	0.0248596
LINC01600	ZC3H10	-0.402	0.0250112
LINC01600	AIFM1	-0.402	0.0250191
LINC01600	TMEM243	0.402	0.0250502
LINC01600	ZNF234	-0.402	0.0251284
LINC01600	FASN	-0.402	0.0251703
LINC01600	ZFHX2	-0.401	0.0253219
LINC01600	TFEB	0.401	0.0253778
LINC01600	RXYLT1	-0.401	0.02538
LINC01600	COPS7B	0.401	0.0253822
LINC01600	NAP1L2	0.401	0.0254239
LINC01600	YBX1	-0.401	0.0255087
LINC01600	BLM	-0.401	0.0255228
LINC01600	ZBTB18	-0.401	0.0255534
